# Supplementary material for: Aboveground Biomass and Importance Value of Constructive Species in Desert Steppe Are Co‐Regulated by Grazing Intensity and Climate
Source: Ecol Evol. 2025 Oct 3;15(10):e72243. doi: 10.1002/ece3.72243 (PMC12492071; doi:10.1002/ece3.72243)
Supplement: Supplementary file 1 — Data S1: ece372243‐sup‐0001‐supinfo.xlsx. [file ECE3-15-e72243-s007.xlsx]

## Sheet: 2016-Importance Value
Grazing treatment	May	June	July	August	September	2016
No grazing	0.3536	0.265286	0.123355	0.178372	0.21696	0.227515	0.087607
Light grazing	0.54773	0.433744	0.210285	0.265608	0.282423	0.347958	0.139013
Moderate grazing	0.537899	0.563974	0.341145	0.424892	0.567455	0.487073	0.10015
Hight grazing	0.706075	0.356113	0.526099	0.545945	0.696117	0.56607	0.143699
CK	LG	MG	HG
0.0491129	0.115576	0.103262	0.0632869
0.0536482	0.110087	0.118988	0.0504832
0.0657864	0.0326985	0.0674809	0.0414353
0.0456805	0.129623	0.0364976	0.0564918
0.0698171	0.0439185	0.15621	0.0582968

## Sheet: 2017-Importance Value
						2017
Grazing treatment	May	June	July	August	September
No grazing	0.426573	0.329143	0.305892	0.490986	0.646383	0.439795	0.137521
Light grazing	0.521937	0.405827	0.523299	0.547284	0.703291	0.540328	0.106447
Moderate grazing	0.569168	0.651756	0.835581	0.828511	0.815043	0.740012	0.122037
Hight grazing	0.736828	0.729839	0.94573	0.971675	0.871168	0.851048	0.113642
CK	LG	MG	HG
0.0914544	0.0573993	0.0834256	0.0537419
0.0730263	0.095521	0.127231	0.0395621
0.0414375	0.232152	0.04236	0.0359307
0.0987745	0.095742	0.102089	0.00411378
0.0485297	0.0743049	0.0146302	0.0756614
