# Supplementary material for: Aboveground Biomass and Importance Value of Constructive Species in Desert Steppe Are Co‐Regulated by Grazing Intensity and Climate
Source: Ecol Evol. 2025 Oct 3;15(10):e72243. doi: 10.1002/ece3.72243 (PMC12492071; doi:10.1002/ece3.72243)
Supplement: Supplementary file 2 — Data S2: ece372243‐sup‐0002‐supinfo.xlsx. [file ECE3-15-e72243-s001.xlsx]

## Sheet: 2018-Importance value
	Grazing treatment	May	June	July	August	September
	No grazing	0.373317	0.356133	0.224636	0.281672	0.356179	0.318387	0.0632604
	Light grazing	0.427783	0.482016	0.318382	0.33816	0.480054	0.409279	0.0773988
	Moderate grazing	0.626631	0.659583	0.395457	0.337056	0.721093	0.547964	0.170559
	Hight grazing	0.731206	0.694568	0.423035	0.465888	0.7788	0.6187	0.162544
	CK	LG	MG	HG
	0.069763	0.11538	0.116139	0.046655
	0.0454409	0.0806097	0.123188	0.0865673
	0.0411029	0.0125473	0.0604088	0.0889367
	0.0312775	0.0195836	0.0636561	0.143135
	0.0586489	0.0331025	0.124563	0.116933
