# Supplementary material for: Aboveground Biomass and Importance Value of Constructive Species in Desert Steppe Are Co‐Regulated by Grazing Intensity and Climate
Source: Ecol Evol. 2025 Oct 3;15(10):e72243. doi: 10.1002/ece3.72243 (PMC12492071; doi:10.1002/ece3.72243)
Supplement: Supplementary file 3 — Data S3: ece372243‐sup‐0003‐supinfo.xlsx. [file ECE3-15-e72243-s003.xlsx]

## Sheet: 2019-Importance value
	Grazing treatment	May	June	July	August	September	A	S
	No grazing	0.422861	0.352208	0.206416	0.265973	0.455783	0.340648	0.104574
	Light grazing	0.470229	0.36068	0.301287	0.327594	0.585418	0.409042	0.117724
	Moderate grazing	0.525091	0.544368	0.399289	0.445191	0.788439	0.540476	0.150624
	Hight grazing	0.559716	0.5625	0.488634	0.650764	0.772481	0.606819	0.109002
	CK	LG	MG	HG
	0.0810047	0.0577468	0.109297	0.0385997
	0.0828833	0.0595959	0.139558	0.0309979
	0.0111028	0.0434988	0.0912538	0.024592
	0.051471	0.0816133	0.122806	0.144871
	0.0803152	0.0258144	0.0625863	0.0531215
	0.851577	0.196175	0.645497		0.0167749	0.347181	0.604822
	0.613715	0.470635	0.90303		0	0	0.0888889
	0.736111	0.7	0.799958		0.482143	0	0.46637
	0.873843	0.588764	0.686447		0.792636	0	0.22465
LG	1	0.525667	0.695122		0.624956	0.0577737	0.43515
	0.673939	0.613198	0.18216	CK	0.381241	0.566502	0.673856
	0.554849	0.634531	0.51981		0.652469	0.618084	0.722258
	0.221896	0.653201	0.615419		0.89899	0.696966	0.486051
	0.221896	0.60269	0.578571		0.84154	0.722917	0.453501
	0.261364	0.571318	0.371151		0.724794	0.814103	0.278869
#DIV/0!				#DIV/0!
