# Supplementary material for: Aboveground Biomass and Importance Value of Constructive Species in Desert Steppe Are Co‐Regulated by Grazing Intensity and Climate
Source: Ecol Evol. 2025 Oct 3;15(10):e72243. doi: 10.1002/ece3.72243 (PMC12492071; doi:10.1002/ece3.72243)
Supplement: Supplementary file 4 — Data S4: ece372243‐sup‐0004‐supinfo.xlsx. [file ECE3-15-e72243-s002.xlsx]

## Sheet: Sheet1
2016				A	S			2017				A	S		2018				A	S		2019				A	S		2020				A	S
CK	46.72	53.088	53.784	51.1973	3.89307			CK	40.112	42.948	71.104	51.388	17.1333		CK	19.179	19.991	16.087				CK	89.164	75.424	64.284	76.2907	12.4626		CK	35.112	33.263	40.656	36.3437	3.84732
LG	110.208	50.564	47.1724	69.3148	35.4551			LG	41.64	43.748	41.328	42.2387	1.3164		LG	18.474	18.407	23.707				LG	84.548	74.192	51.188	69.976	17.0749		LG	67.569	50.11	84.295	67.3247	17.0938
MG	93.536	60.88	84.26	79.5587	16.828			MG	21.104	43.976	49.432	38.1707	15.0298		MG	23.242	10.818	15.498				MG	75.888	45.16	97.144	72.7307	26.1354		MG	62.913	61.932	71.648	65.4977	5.34888
HG	94.1	64.428	82.88	80.4693	14.9822			HG	13.584	24.7	16.632	18.3053	5.74381		HG	14.59	12.351	10.386				HG	56.696	51.568	47.472	51.912	4.62161		HG	50.868	66.973	81.72	66.5203	15.431
															CK	0.480762	0.484266	0.394015											CK	0.1806	0.268726	0.326797	0.258708	0.0736115
CK	0.169757	0.316327	0.150281	0.212122	0.0907685			CK	0.803187	0.691176	0.710443	0.734935	0.0598876		LG	0.581172	0.534635	0.684819				CK	0.548919	0.363579	0.310928	0.407809	0.125009		LG	0.538641	0.487468	0.610825	0.545645	0.0619758
LG	0.537758	0.215578	0.3297	0.361012	0.163356			LG	0.804239	0.693003	0.703641	0.733628	0.061382		MG	0.807013	0.477333	0.51437				LG	0.546885	0.522385	0.360925	0.476732	0.101037		MG	0.580128	0.60102	0.709949	0.630366	0.0697082
MG	0.550719	0.574365	0.487905	0.537663	0.0446842			MG	0.88053	0.917873	0.927561	0.908655	0.0248335		HG	0.67284	0.956935	0.523967				MG	0.766273	0.444223	0.858387	0.689628	0.21746		HG	0.686648	0.745093	0.579586	0.670442	0.0839352
HG	0.687168	0.574936	0.675692	0.645932	0.0617516			HG	0.935549	0.995016	0.98032	0.970295	0.0309755									HG	0.736592	0.679459	0.74064	0.718897	0.0342139
															CK	0.363115	0.336353	0.342585											CK	0.167113	0.17342	0.220059	0.186864	0.0289204
CK	0.148574	0.286728	0.120031	0.185111	0.0891525										LG	0.431039	0.42991	0.54304				CK	0.345015	0.233423	0.174967	0.251135	0.0863968		LG	0.36821	0.332107	0.477611	0.392643	0.0757666
LG	0.456552	0.201888	0.296458	0.318299	0.128729			CK	0.334615	0.327073	0.472009	0.377899	0.0815891		MG	0.64686	0.400311	0.442262				LG	0.42332	0.385283	0.26408	0.357561	0.0831607		MG	0.430929	0.395638	0.512845	0.446471	0.060129
MG	0.488539	0.547652	0.473754	0.503315	0.039102			LG	0.393604	0.491572	0.508501	0.464559	0.0620288		HG	0.558358	0.878008	0.471522				MG	0.52027	0.377459	0.501649	0.466459	0.077637		HG	0.536402	0.571183	0.512861	0.540149	0.029341
HG	0.687168	0.543065	0.664273	0.631502	0.0774392			MG	0.330112	0.508926	0.491822	0.44362	0.0986724									HG	0.554939	0.503186	0.512775	0.523633	0.0275321
								HG	0.314823	0.551299	0.449651	0.438591	0.118625

## Sheet: Aboveground standing crop
2016				A	S
CK	46.72	53.088	53.784	51.1973	3.89307
LG	110.208	50.564	47.1724	69.3148	35.4551							2016	2017	2018	2019	2020
MG	93.536	60.88	84.26	79.5587	16.828						CK	51.1973	51.388	73.676	76.2907	36.3437	3.89307	17.1333	8.23991	12.4626	3.84732
HG	94.1	64.428	82.88	80.4693	14.9822						LG	69.3148	42.2387	80.784	69.976	67.3247	35.4551	1.3164	12.1632	17.0749	17.0938
											MG	79.5587	38.1707	66.0773	72.7307	65.4977	16.828	15.0298	25.0986	26.1354	5.34888
CK	40.112	42.948	71.104	51.388	17.1333						HG	80.4693	18.3053	49.7693	51.912	66.5203	14.9822	5.74381	8.41395	4.62161	15.431
LG	41.64	43.748	41.328	42.2387	1.3164
MG	21.104	43.976	49.432	38.1707	15.0298											2020	30.5705
HG	13.584	24.7	16.632	18.3053	5.74381											123.039	56.1068
																275.162	71.3611
CK	19.179	19.991	16.087	76.716	79.964	64.348	73.676	8.23991								256.11	58.1145
LG	18.474	18.407	23.707	73.896	73.628	94.828	80.784	12.1632								178.675
MG	23.242	10.818	15.498	92.968	43.272	61.992	66.0773	25.0986
HG	14.59	12.351	10.386	58.36	49.404	41.544	49.7693	8.41395				2016	2017	2018	2019	2020
												51.1973	51.388	73.676	76.2907	36.3437		CK	57.7791
CK	89.164	75.424	64.284	76.2907	12.4626							69.3148	42.2387	80.784	69.976	67.3247		LG	65.9276
LG	84.548	74.192	51.188	69.976	17.0749							79.5587	38.1707	66.0773	72.7307	65.4977		MG	64.407
MG	75.888	45.16	97.144	72.7307	26.1354							80.4693	18.3053	49.7693	51.912	66.5203		HG	53.3953
HG	56.696	51.568	47.472	51.912	4.62161
CK	35.112	33.263	40.656	36.3437	3.84732
LG	67.569	50.11	84.295	67.3247	17.0938
MG	62.913	61.932	71.648	65.4977	5.34888
HG	50.868	66.973	81.72	66.5203	15.431
	35.112	33.263	40.656	36.3437
	67.569	50.11	84.295	67.3247
	62.913	61.932	71.648	65.4977
	50.868	66.973	81.72	66.5203
												2016	2017	2018	2019	2020
											CK	204.789	205.552	73.676	305.163	145.375	186.911
											LG	277.259	168.955	80.784	279.904	269.299	215.24
											MG	318.235	152.683	66.0773	290.923	261.991	217.982
											HG	321.877	73.2213	49.7693	207.648	266.081	183.719
											CK	204.789	205.552	73.676	305.163	145.375
											LG	277.259	168.955	80.784	279.904	269.299
											MG	318.235	152.683	66.0773	290.923	261.991
											HG	321.877	73.2213	49.7693	207.648	266.081

## Sheet: Aboveground Productivity Ratio
	2016			A	S
CK	0.169757	0.316327	0.150281	0.212122	0.0907685				2016	2017	2018	2019	2020
LG	0.537758	0.215578	0.3297	0.361012	0.163356			CK	0.212122	0.734935	0.453014	0.407809	0.258708	0.0907685	0.0598876	0.0511249	0.125009	0.0736115
MG	0.550719	0.574365	0.487905	0.537663	0.0446842			LG	0.361012	0.733628	0.600209	0.476732	0.545645	0.163356	0.061382	0.0768803	0.101037	0.0619758
HG	0.687168	0.574936	0.675692	0.645932	0.0617516			MG	0.537663	0.908655	0.599572	0.689628	0.630366	0.0446842	0.0248335	0.180601	0.21746	0.0697082
								HG	0.645932	0.970295	0.717914	0.718897	0.670442	0.0617516	0.0309755	0.219975	0.0342139	0.0839352
CK	0.803187	0.691176	0.710443	0.734935	0.0598876
LG	0.804239	0.693003	0.703641	0.733628	0.061382
MG	0.88053	0.917873	0.927561	0.908655	0.0248335
HG	0.935549	0.995016	0.98032	0.970295	0.0309755
CK	0.480762	0.484266	0.394015	0.453014	0.0511249
LG	0.581172	0.534635	0.684819	0.600209	0.0768803
MG	0.807013	0.477333	0.51437	0.599572	0.180601
HG	0.67284	0.956935	0.523967	0.717914	0.219975
CK	0.548919	0.363579	0.310928	0.407809	0.125009
LG	0.546885	0.522385	0.360925	0.476732	0.101037
MG	0.766273	0.444223	0.858387	0.689628	0.21746
HG	0.736592	0.679459	0.74064	0.718897	0.0342139
CK	0.1806	0.268726	0.326797	0.258708	0.0736115
LG	0.538641	0.487468	0.610825	0.545645	0.0619758
MG	0.580128	0.60102	0.709949	0.630366	0.0697082
HG	0.686648	0.745093	0.579586	0.670442	0.0839352
								2016	2017	2018	2019	2020
							CK	0.212122	0.734935	0.453014	0.407809	0.258708
							LG	0.361012	0.733628	0.600209	0.476732	0.545645
							MG	0.537663	0.908655	0.599572	0.689628	0.630366
							HG	0.645932	0.970295	0.717914	0.718897	0.670442

## Sheet: Aboveground Total Biomass Pro.
2016				A	S				2016	2017	2018	2019	2020
CK	0.148574	0.286728	0.120031	0.185111	0.0891525			CK	0.185111	0.377899	0.347351	0.251135	0.186864	0.0891525	0.0815891	0.0140031	0.0863968	0.0289204
LG	0.456552	0.201888	0.296458	0.318299	0.128729			LG	0.318299	0.464559	0.467996	0.357561	0.392643	0.128729	0.0620288	0.064992	0.0831607	0.0757666
MG	0.488539	0.547652	0.473754	0.503315	0.039102			MG	0.503315	0.44362	0.496477	0.466459	0.446471	0.039102	0.0986724	0.131913	0.077637	0.060129
HG	0.687168	0.543065	0.664273	0.631502	0.0774392			HG	0.631502	0.438591	0.635963	0.523633	0.540149	0.0774392	0.118625	0.214067	0.0275321	0.029341
CK	0.334615	0.327073	0.472009	0.377899	0.0815891
LG	0.393604	0.491572	0.508501	0.464559	0.0620288
MG	0.330112	0.508926	0.491822	0.44362	0.0986724
HG	0.314823	0.551299	0.449651	0.438591	0.118625
CK	0.363115	0.336353	0.342585	0.347351	0.0140031
LG	0.431039	0.42991	0.54304	0.467996	0.064992
MG	0.64686	0.400311	0.442262	0.496477	0.131913
HG	0.558358	0.878008	0.471522	0.635963	0.214067
CK	0.345015	0.233423	0.174967	0.251135	0.0863968
LG	0.42332	0.385283	0.26408	0.357561	0.0831607
MG	0.52027	0.377459	0.501649	0.466459	0.077637
HG	0.554939	0.503186	0.512775	0.523633	0.0275321
CK	0.167113	0.17342	0.220059	0.186864	0.0289204
LG	0.36821	0.332107	0.477611	0.392643	0.0757666
MG	0.430929	0.395638	0.512845	0.446471	0.060129
HG	0.536402	0.571183	0.512861	0.540149	0.029341
								2016	2017	2018	2019	2020
							CK	0.185111	0.377899	0.347351	0.251135	0.186864
							LG	0.318299	0.464559	0.467996	0.357561	0.392643
							MG	0.503315	0.44362	0.496477	0.466459	0.446471
							HG	0.631502	0.438591	0.635963	0.523633	0.540149
