# Supplementary material for: Aboveground Biomass and Importance Value of Constructive Species in Desert Steppe Are Co‐Regulated by Grazing Intensity and Climate
Source: Ecol Evol. 2025 Oct 3;15(10):e72243. doi: 10.1002/ece3.72243 (PMC12492071; doi:10.1002/ece3.72243)
Supplement: Supplementary file 5 — Data S5: ece372243‐sup‐0005‐supinfo.xlsx. [file ECE3-15-e72243-s005.xlsx]

## Sheet: Monthly Productivity
2016	May	June	July	August	September		May	June	July	August	September
No grazing	22.4493	35.66	41.604	51.1973	51.9493	3.29623	11.525	26.5257	3.89307	14.0446
Light grazing	29.8173	54.64	60.5093	69.3148	55.6307	4.45217	7.3752	3.33385	35.4551	19.2881
Moderate grazing	16.18	46.8067	75.692	79.5587	78.3573	2.54465	4.95021	6.67261	16.828	10.5762
Hight grazing	20.1467	0.96	82.3733	80.4693	66.648	5.05266	1.09982	10.1488	14.9822	10.9981
2017	May	June	July	August	September
No grazing	54.024	48.316	27.644	51.388	36.3093	14.1416	11.2551	21.7556	17.1333	9.70517
Light grazing	70.0107	56.0947	49.756	42.2387	40.916	9.67121	6.61594	33.4219	1.3164	3.0282
Moderate grazing	57.0587	55.1987	65.7947	38.1707	19.452	2.99716	12.4896	18.0388	15.0298	2.69919
Hight grazing	45.7733	44.6027	35.924	18.3053	9.3	7.51666	8.78226	3.96555	5.74381	5.91005
				2018	May	June	July	August	September
				No grazing	23.568	30.3409	45.9747	73.676	56.736	5.03814	10.7978	18.3096	8.23991	12.9068
				Light grazing	23.5813	32.3973	57.3147	83.412	85.1267	3.08178	0.886885	20.392	8.50792	5.79086
				Moderate grazing	33.1187	56.4172	70.8533	65.4107	79.0787	8.77107	28.8713	37.9712	23.6135	27.3195
				Hight grazing	27.316	25.6093	34.0947	47.808	57.5947	6.48153	5.58424	8.61973	5.63805	15.5349
2019	May	June	July	August	September
No grazing	67.1547	77.5013	59.04	76.2907	62.5236	20.4903	21.9841	10.2178	22.4546	9.63403
Light grazing	73.9573	72.392	79.9773	69.976	65.228	26.865	20.8874	33.5766	17.0749	3.8351
Moderate grazing	36.216	91.1053	54.5933	72.7307	75.2467	4.20057	39.9194	8.58252	26.1354	8.50354
Hight grazing	34.736	56.1053	52.9933	51.912	48.508	11.6936	15.0295	14.8608	14.8327	19.1991
