# Supplementary material for: Aboveground Biomass and Importance Value of Constructive Species in Desert Steppe Are Co‐Regulated by Grazing Intensity and Climate
Source: Ecol Evol. 2025 Oct 3;15(10):e72243. doi: 10.1002/ece3.72243 (PMC12492071; doi:10.1002/ece3.72243)
Supplement: Supplementary file 6 — Data S6: ece372243‐sup‐0006‐supinfo.xlsx. [file ECE3-15-e72243-s004.xlsx]

## Sheet: Temperature and Rainfall
					23.9
		Precipitation	Temperature		131.2
2016	May	23.9	12.2335		101.8
	June	131.2	16.039		25.3
	July	101.8	19.3384		15.8
	August	25.3	19.1816		298
	September	15.8	12.297
2017	May	29.3	14.0665		29.3
	June	27.6	18.5337		27.6
	July	30.4	23.0984		30.4
	August	33.9	18.7594		33.9
	September	31.8	14.2438		31.8
2018	May	22.5	15.118		153
	June	6.3	19.6867
	July	106.1	21.2516		22.5
	August	56.2	19.1513		6.3
	September	54.3	9.27477		106.1
2019	May	48.1	12.3551		56.2
	June	46.5	18.4307		54.3
	July	64.7	19.341		245.4
	August	55.7	16.3533
	September	28.7	14.3933		48.1
2020	May	22.7	13.2554		46.5
	June	27.1	19.243		64.7
	July	102.1	20.5765		55.7
	August	54.5	18.6442		28.7
	September	28	12.0469		243.7
					22.7
					27.1
					102.1
	2016	337			54.5
	2017	185.2			28
	2018	273.5			234.4
	2019	284.15
	2020	244.288
		264.828
		Year	2016	2017	2018	2019	2020
		Yearly total rainfall / mm	337	185.2	273.5	284.15	244.288
		Rainfall in growing season (May-September) / mm	298	153	245.4	243.7	234.4
		Average temperature in growth season (May - September) / ℃	15.8	17.7	16.9	16.2	16.8
