# Supplementary material for: Aboveground Biomass and Importance Value of Constructive Species in Desert Steppe Are Co‐Regulated by Grazing Intensity and Climate
Source: Ecol Evol. 2025 Oct 3;15(10):e72243. doi: 10.1002/ece3.72243 (PMC12492071; doi:10.1002/ece3.72243)
Supplement: Supplementary file 7 — Data S7: ece372243‐sup‐0007‐supinfo.xlsx. [file ECE3-15-e72243-s006.xlsx]

## Sheet: Year-Importance value
	May	June	July	August	September	A	S				2016	2017	2018	2019
CK	0.3536	0.265286	0.123355	0.178372	0.21696	0.227515	0.087607			No grazing	0.227515	0.439795	0.318387	0.340648	0.331586		No grazing	0.336117
LG	0.54773	0.433744	0.210285	0.265608	0.282423	0.347958	0.139013			Light grazing	0.347958	0.540328	0.409279	0.409042	0.426652		Light grazing	0.417847
MG	0.537899	0.563974	0.341145	0.424892	0.567455	0.487073	0.10015			Moderate grazing	0.487073	0.740012	0.547964	0.540476	0.578881		Moderate grazing	0.559678
HG	0.706075	0.356113	0.526099	0.545945	0.696117	0.56607	0.143699			Hight grazing	0.56607	0.851048	0.6187	0.606819	0.660659		Hight grazing	0.633739
	May	June	July	August	September
CK	0.426573	0.329143	0.305892	0.490986	0.646383	0.439795	0.137521
LG	0.521937	0.405827	0.523299	0.547284	0.703291	0.540328	0.106447		CK	LG	MG	HG
MG	0.569168	0.651756	0.835581	0.828511	0.815043	0.740012	0.122037		0.087607	0.139013	0.10015	0.143699
HG	0.736828	0.729839	0.94573	0.971675	0.871168	0.851048	0.113642		0.137521	0.106447	0.122037	0.113642
									0.0632604	0.0773988	0.170559	0.162544
	May	June	July	August	September				0.104574	0.117724	0.150624	0.109002
CK	0.373317	0.356133	0.224636	0.281672	0.356179	0.318387	0.0632604
LG	0.427783	0.482016	0.318382	0.33816	0.480054	0.409279	0.0773988
MG	0.626631	0.659583	0.395457	0.337056	0.721093	0.547964	0.170559
HG	0.731206	0.694568	0.423035	0.465888	0.7788	0.6187	0.162544
	May	June	July	August	September
CK	0.422861	0.352208	0.206416	0.265973	0.455783	0.340648	0.104574
LG	0.470229	0.36068	0.301287	0.327594	0.585418	0.409042	0.117724
MG	0.525091	0.544368	0.399289	0.445191	0.788439	0.540476	0.150624
HG	0.559716	0.5625	0.488634	0.650764	0.772481	0.606819	0.109002
	May	June	July	August	September
CK	0.3536	0.265286	0.123355	0.178372	0.21696
CK	0.426573	0.329143	0.305892	0.490986	0.646383			May	June	July	August	September
CK	0.373317	0.356133	0.224636	0.281672	0.356179		No grazing	0.394088	0.325692	0.215075	0.304251	0.418826	0.331586
CK	0.422861	0.352208	0.206416	0.265973	0.455783		Light grazing	0.49192	0.420567	0.338313	0.369662	0.512796	0.426652
	0.394088	0.325692	0.215075	0.304251	0.418826		Moderate grazing	0.564697	0.60492	0.492868	0.508912	0.723008	0.578881
	0.0363035	0.0419943	0.0748926	0.132527	0.180575		Hight grazing	0.683456	0.585755	0.595874	0.658568	0.779641	0.660659
LG	0.54773	0.433744	0.210285	0.265608	0.282423			0.53354	0.484234	0.410533	0.460348	0.608568
LG	0.521937	0.405827	0.523299	0.547284	0.703291
LG	0.427783	0.482016	0.318382	0.33816	0.480054			May	June	July	August	September
LG	0.470229	0.36068	0.301287	0.327594	0.585418		No grazing	0.0363035	0.0419943	0.0748926	0.132527	0.180575	0.0932586
	0.49192	0.420567	0.338313	0.369662	0.512796		Light grazing	0.0535411	0.0508372	0.132136	0.122663	0.178612	0.107558
	0.0535411	0.0508372	0.132136	0.122663	0.178612		Moderate grazing	0.0452493	0.0592305	0.230013	0.218172	0.110984	0.13273
MG	0.537899	0.563974	0.341145	0.424892	0.567455		Hight grazing	0.0835699	0.169191	0.237094	0.222041	0.0716599	0.156711
MG	0.569168	0.651756	0.835581	0.828511	0.815043
MG	0.626631	0.659583	0.395457	0.337056	0.721093
MG	0.525091	0.544368	0.399289	0.445191	0.788439	No grazing	0.331586		May	June	July	August	September
	0.564697	0.60492	0.492868	0.508912	0.723008	Light grazing	0.426652		0.53354	0.484234	0.410533	0.460348	0.608568
	0.0452493	0.0592305	0.230013	0.218172	0.110984	Moderate grazing	0.578881
HG	0.706075	0.356113	0.526099	0.545945	0.696117	Hight grazing	0.660659
HG	0.736828	0.729839	0.94573	0.971675	0.871168
HG	0.731206	0.694568	0.423035	0.465888	0.7788
HG	0.559716	0.5625	0.488634	0.650764	0.772481
	0.683456	0.585755	0.595874	0.658568	0.779641
	0.0835699	0.169191	0.237094	0.222041	0.0716599
